# Supplementary material for: Range-Aware Two-Stage Modeling for Feed Ratio Optimization in Fluoroelastomers: Mechanistic Pathways from NMR Structural Features to Macroscopic Properties
Source: Materials (Basel). 2025 Oct 6;18(19):4618. doi: 10.3390/ma18194618 (PMC12525985; doi:10.3390/ma18194618)
Supplement: Supplementary file 1 [file materials-18-04618-s001.zip]

Archive with 1 entries (1 files):
- materials-3883997-supplementary.pdf
